# Supplementary material for: Native American Community Perspectives on Oral Health Access: Understanding the Impact of Rurality
Source: Healthcare (Basel). 2023 Oct 21;11(20):2788. doi: 10.3390/healthcare11202788 (PMC10606298; doi:10.3390/healthcare11202788)
Supplement: Supplementary file 1 [file healthcare-11-02788-s001.zip]

Archive with 1 entries (1 files):
- healthcare-2617229-supplementary.pdf
